# Supplementary material for: Identification of Genes in Candida glabrata Conferring Altered Responses to Caspofungin, a Cell Wall Synthesis Inhibitor
Source: G3 (Bethesda). 2016 Jul 21;6(9):2893–907. doi: 10.1534/g3.116.032490 (PMC5015946; doi:10.1534/g3.116.032490)
Supplement: Supplemental Material [file supp_g3.116.032490_TableS3.xlsx]

## Sheet: Sheet1
Table S3: Raw data for Figure 2A
Growth of strains was evaluated by the method described in results for strains with Tn7 insertions in the genes listed in the first column on the differernt media listed at the top of each row.
Genes	YPD Control 25deg	100mMNaCl	100mMNaCl+1MS	500mMNaCl	500mMNaCl+1MS	1MNaCl	1MNaCl+1MS	100mMLiCl	100mMLiCl+1MS	100mMKCl	100mMKCL+1MS	500mMKCl	500mMKCl+1MS	1MKCl	1MKCl+1MS	50mMCaCl2	100mMCaCl2	200mMCaCl2	1ug/ml congo red	10ng/ml rapamycin	0.5ug/ml tunicamycin	pH 3.0	pH 4.0	30deg	30deg+1MS	37deg	37deg+1MS	42deg	42deg+1MS	100ug/ml CFW	3mM CAF	200ng/ml CAS	1ug/ml FK506
ALG6	4	4	3	4	3	3	2	3	3	4	3	3	4	3	3	4	4	4	3	0	4	2	3	4	4	3	3	0	0	4	3	4	0
BEM2	4	4	4	4	3	4	3	1	1	3	3	3	3	3	3	3	4	4	4	0	4	4	3	4	4	4	4	1	1	3	3	0	4
BFA1	3	3	3	2	2	2	1	1	2	3	2	1	1	1	0	3	3	3	3	0	3	1	2	3	3	2	2	3	3	3	2	1	4
BG14	4	3	3	3	3	1	1	3	4	3	3	3	3	0	0	3	3	3	3	1	3	4	4	4	4	4	4	3	3	4	4	0	4
BG2	4	4	4	4	4	1	2	4	4	4	4	4	4	0	0	4	4	4	4	1	4	3	3	4	4	4	4	4	4	4	4	0	4
BPT1	2	1	1	1	1	1	0	1	1	1	0	0	0	0	0	1	1	1	1	0	1	1	1	1	1	1	1	0	1	1	1	1	1
CCH1	4	4	3	4	3	3	2	2	2	4	4	4	4	3	3	4	4	4	4	0	4	3	3	4	4	4	4	4	4	2	4	0	4
CNA1	4	3	3	2	2	2	0	4	2	4	3	3	2	1	1	4	4	4	4	0	3	2	3	4	4	4	3	4	4	1	4	1	4
CRR1	4	4	4	4	4	4	1	3	3	4	4	3	3	3	0	4	3	4	4	0	4	4	4	4	4	4	4	4	4	4	4	1	3
CRZ1	4	4	4	3	4	3	1	3	3	4	4	3	3	3	1	4	4	3	4	0	4	4	3	4	4	4	4	4	4	4	4	0	4
DFG10	4	3	3	3	3	3	2	3	2	3	3	3	4	3	3	4	4	4	4	0	3	3	3	4	4	4	4	3	3	4	1	4	1
DNA2	4	4	4	3	3	3	1	3	3	3	3	3	2	2	1	4	3	3	4	0	3	3	4	3	4	3	3	0	1	4	3	2	4
DNF1	4	4	4	4	4	4	2	3	4	4	4	4	4	3	3	4	4	4	4	0	4	3	4	4	4	4	4	4	4	4	4	4	4
EBS1	4	4	3	4	3	2	1	3	1	4	3	3	3	1	1	4	4	3	4	0	4	2	4	4	4	3	3	4	4	4	4	3	4
ECM7	4	4	4	4	3	3	2	3	2	4	4	3	4	3	3	4	4	4	3	0	4	3	3	4	4	4	4	4	4	2	4	0	4
ELG1	3	3	2	2	1	1	1	2	2	3	2	2	1	1	1	2	2	2	2	0	2	1	1	3	3	3	3	3	3	3	3	0	2
FKH2	4	4	4	4	3	3	2	3	3	4	4	4	4	3	3	4	4	4	4	0	4	4	3	4	4	4	4	4	4	4	4	1	4
FTH1	4	4	4	4	4	3	1	3	3	3	4	3	3	2	1	3	3	4	4	0	4	3	4	4	4	4	4	4	4	4	4	1	0
GAS1	4	4	4	4	4	4	4	3	4	4	4	4	4	4	4	4	4	4	4	0	4	3	4	4	4	4	4	4	4	4	4	3	4
GEA2	4	4	3	4	4	4	2	4	3	4	4	3	3	3	1	4	4	4	4	0	3	3	3	4	4	4	3	4	4	4	4	4	3
GGA2	4	4	4	4	4	4	2	4	4	4	4	3	4	3	3	4	4	4	4	0	4	4	4	4	4	4	4	4	4	4	4	4	4
GPR1	4	4	3	3	2	2	1	3	2	4	3	3	3	2	0	4	4	3	3	0	3	2	2	4	4	3	3	4	4	3	3	2	3
GTR2	4	4	4	3	3	2	1	3	3	4	4	3	3	3	1	4	4	3	3	0	3	4	3	4	4	4	3	3	3	4	1	1	4
IKI1	4	4	3	3	3	1	1	1	2	3	4	2	1	1	0	4	3	3	4	0	3	1	2	4	4	4	4	4	4	3	3	1	3
IME4	3	1	2	1	1	1	0	1	1	2	1	0	0	0	0	1	1	1	1	0	1	1	1	1	1	2	2	1	1	2	1	0	1
INP53	4	4	4	4	3	3	1	3	2	4	4	2	3	2	0	4	4	4	4	0	3	4	3	4	4	4	4	4	4	4	4	4	0
ITR2	4	3	3	3	2	2	1	3	2	3	3	3	3	1	1	4	4	4	4	0	4	3	3	4	4	4	4	4	4	4	4	1	4
KSS1	4	4	4	4	4	4	2	3	3	4	4	3	4	3	3	4	4	4	4	0	4	4	3	4	4	4	4	4	4	4	4	4	4
LRG1	4	4	4	4	4	3	2	3	3	4	4	3	3	4	0	4	4	3	4	0	3	3	3	4	4	4	4	4	4	4	4	1	0
MED2	4	4	3	3	4	2	1	4	2	3	3	3	3	1	0	4	4	3	4	0	3	3	3	4	4	4	3	3	3	4	4	1	3
MID1	4	4	4	4	3	3	2	3	3	4	4	3	4	3	3	4	4	4	4	0	4	3	3	4	4	4	4	4	4	2	4	0	4
MKK1	4	4	4	4	4	4	4	3	3	4	4	4	4	3	3	4	4	4	4	0	4	3	3	4	4	4	4	4	4	4	4	0	4
MNN10	4	4	4	3	3	2	1	3	3	3	4	3	3	2	2	3	2	2	4	0	4	2	2	3	3	4	4	4	4	1	4	0	3
MNN5	4	4	4	4	3	3	2	2	3	3	4	3	4	3	3	4	4	4	4	0	3	4	3	3	3	4	4	4	4	4	4	0	3
MSB1	4	4	4	3	3	3	1	3	3	4	4	4	4	3	1	4	4	4	4	0	3	4	3	4	4	4	4	4	4	4	4	1	4
MSG5	4	4	4	4	4	3	3	3	2	3	4	3	3	2	2	4	4	4	4	0	4	3	3	4	4	4	4	4	4	4	4	1	3
MTC4	4	4	4	4	4	4	2	4	3	4	4	4	4	3	3	4	4	4	4	3	4	4	4	4	4	4	4	4	4	4	4	3	4
ORM1	4	4	4	4	4	4	3	3	3	4	4	4	4	2	2	4	4	4	4	0	4	4	4	4	4	4	4	4	4	4	4	4	4
PAT1	4	4	4	3	3	2	2	3	3	3	3	2	1	2	0	3	3	3	3	0	4	2	3	4	4	4	4	3	3	3	3	0	4
PDR16	4	4	3	3	2	2	0	0	0	3	4	2	2	2	0	4	3	3	3	0	3	4	3	4	4	4	4	4	4	3	4	1	1
PEP1	3	2	2	1	1	1	0	2	1	2	1	0	0	0	0	1	1	1	1	0	1	1	1	2	2	2	2	0	0	2	2	0	1
PMR1	4	4	4	4	3	3	2	3	3	3	4	3	4	3	3	3	4	4	4	0	4	4	3	3	3	3	3	4	4	4	4	4	4
PMT2	4	4	4	4	4	4	3	3	3	4	4	4	4	3	1	4	3	4	4	0	4	3	4	4	4	3	3	0	4	3	4	0	4
PST1	4	4	4	4	4	3	1	4	3	4	4	4	4	3	2	4	4	4	4	0	4	3	3	4	4	4	4	4	4	4	4	2	4
RAD5	3	2	2	1	1	1	0	2	1	2	1	0	0	0	0	1	1	1	1	0	1	1	1	2	2	2	2	1	1	2	2	1	1
REM50	3	3	3	2	2	1	0	2	1	3	1	2	2	2	0	3	3	3	3	0	3	3	3	4	4	4	3	3	3	3	3	2	3
RIS1	4	4	4	3	4	3	1	2	3	4	4	4	4	3	1	3	3	3	3	0	3	3	3	4	4	4	4	4	4	4	4	1	3
SCD5	4	3	4	4	3	2	1	2	2	3	4	2	2	2	0	3	4	3	3	0	3	4	3	4	4	2	2	1	1	2	3	1	0
SHR3	4	4	4	3	4	2	1	2	3	4	4	3	3	3	0	4	3	3	4	0	4	3	4	4	4	4	4	4	4	4	4	2	3
SIN3	4	4	4	4	3	4	1	3	4	4	4	4	4	3	2	4	4	4	4	0	4	2	3	3	4	4	4	3	4	4	4	1	4
SLT2	4	4	4	4	4	4	3	3	3	4	4	4	4	3	3	4	4	4	4	0	4	4	4	4	4	4	4	3	3	3	4	1	4
SNU56	4	4	4	4	3	3	1	3	3	4	4	3	3	3	1	4	4	4	4	0	4	4	3	4	4	4	4	4	4	4	4	3	4
SPO7	4	3	3	3	2	2	1	1	1	4	3	3	4	2	2	3	3	3	4	0	3	4	3	3	3	3	3	1	1	4	4	3	4
SRO7	3	3	4	3	3	3	1	2	2	3	4	3	4	2	2	1	3	3	2	0	3	3	3	3	3	4	4	4	4	3	2	1	2
STV1	4	4	4	3	2	1	1	1	1	3	3	2	3	1	1	4	2	2	4	0	4	2	3	4	4	3	3	4	4	4	4	0	3
SWI4	4	4	4	3	3	3	1	2	3	3	3	3	3	1	1	4	3	3	4	0	3	0	3	3	3	3	3	4	4	4	4	0	4
TDA1	4	4	4	3	3	3	1	4	3	4	3	3	3	3	0	4	4	3	4	0	4	3	3	4	4	4	4	4	4	4	4	1	0
UTP7	4	3	3	2	2	2	1	3	3	2	3	2	3	1	1	4	3	3	3	1	3	1	2	4	4	4	4	3	3	3	3	0	4
VAN1	4	4	4	4	3	2	2	2	1	3	4	3	3	3	3	4	4	3	4	0	4	2	3	3	3	3	3	3	3	4	4	0	3
WAR1	4	4	4	3	3	3	1	4	3	4	4	4	4	3	1	4	4	4	4	0	4	4	3	4	4	4	4	4	4	4	4	1	0
YDJ1	4	4	4	3	3	1	1	3	3	4	4	2	2	2	0	4	4	3	3	0	3	3	3	4	4	4	4	1	1	4	3	0	0
YJR098c	4	3	3	3	3	2	1	4	2	3	4	3	3	3	0	4	4	4	3	0	3	3	3	4	4	4	3	4	4	4	4	3	4
YKL075c	4	4	4	4	4	3	1	4	4	4	4	3	4	1	1	4	4	4	4	0	4	3	4	4	4	4	4	4	4	4	4	0	4
YMR102c	4	4	4	3	3	3	2	3	2	4	4	3	4	2	2	4	4	4	4	0	4	3	4	4	4	4	4	4	4	4	4	0	4
YPR089W	4	4	4	3	4	2	1	2	2	4	4	3	3	3	1	4	4	4	4	0	4	3	2	4	4	4	4	4	4	4	4	4	3
ZRT3	4	4	4	4	4	3	1	4	3	4	4	3	3	3	1	4	4	4	4	0	3	4	3	4	4	4	3	4	4	4	4	2	4
