# Supplementary material for: Identification of Genes in Candida glabrata Conferring Altered Responses to Caspofungin, a Cell Wall Synthesis Inhibitor
Source: G3 (Bethesda). 2016 Jul 21;6(9):2893–907. doi: 10.1534/g3.116.032490 (PMC5015946; doi:10.1534/g3.116.032490)
Supplement: Supplemental Material [file supp_g3.116.032490_TableS4.xlsx]

## Sheet: Sheet1
Results
Genes	BG2	BCK1Δ	BeM2Δ	Mid1Δ	MKK1Δ	Day
YPD	4	4	3	4	4	2
KCl (500 mM)	3	3	1	3	3	2
KCl + Sorbitol	2	2	2	2	2	2
NaCl (500 mM)	4	4	3	4	4	2
NaCl + Sorbitol	0	0	0	0	0	2
LiCl (100 mM)	3	3	1	3	3	2
LiCl + Sorbitol	1	1	0	0	0	2
CFW (100 μg/ml)	4	4	3	4	4	2
CFW(200μg/ml)	4	2	2	0	3	2
CAF(3mM)	4	4	1	3	4	2
CAF(6mM)	4	4	2	2	2	2
RedCongo(1μg/ml)	4	4	4	4	4	2
RedCongo(2μg/ml)	4	4	4	4	4	2
Rapamycin(5ng/ml)	4	4	3	4	4	2
Rapamycin(7.5ng/ml)	4	2	1	4	4	2
YPD+DMSO(5ng/ml)	4	4	3	4	4	2
Rapamycin(10ng/ml)	0	0	0	0	0	2
YPD+DMSO(10ng/ml)	4	4	3	4	4	2
CaCl2(200mM)	3	3	3	3	3	2
CaCl2(400mM)	2	2	1	2	2	2
Tunicamycin(0.5μg/ml)	4	4	2	4	4	2
FK506(1μg/ml)	4	4	1	4	4	2
CAS(100ng/ml)	3	0	0	0	0	2
CAS(200ng/ml)	4	0	0	0	0	2
SDS(`0.04%)	3	3	2	3	2	2
Ethanol2%	4	4	3	4	4	2
NaCl(1M)	1	1	1	1	1	2
CFW(1mg/ml)	4	0	0.5	0	0	2
CongoRed(1mg/ml)	4	4	3	4	4	2
CaCl2(300mM)	2	2	1	1	2	2
Hygromycinb(200μl/ml)	4	2	0	2	2	2
Hygromycinb(100μl/ml)	4	4	1	4	4	2
Hygromycinb (1.5mg/ml)	0	0	0	0	0	2
Genes	BG2	rom1Δ	Slg1Δ	Slt2Δ	Swi4Δ	Day
YPD	4	4	4	4	4	2
KCl(500mM)	3	3	3	3	3	2
KCl+Sorbitol	2	2	2	2	2	2
NaCl(500mM)	4	3	3	4	4	2
NaCl+Sorbitol	0	0	0	0	0	2
LiCl(100mM)	3	3	3	3	3	2
LiCl+Sorbitol	1	1	1	1	1	2
CFW(100μg/ml)	4	4	4	2	3	2
CFW(200μg/ml)	4	3	2	2	3	2
CAF(3mM)	4	4	4	4	4	2
CAF(6mM)	3	2	3	2	3	2
RedCongo(1μg/ml)	4	4	4	4	4	2
RedCongo(2μg/ml)	4	4	4	4	4	2
Rapamycin(5ng/ml)	4	2	1	3	3	2
Rapamycin(7.5ng/ml)	4	2	2	4	4	2
YPD+DMSO(5ng/ml)	4	4	4	4	4	2
Rapamycin(10ng/ml)	0	0	0	0	0	2
YPD+DMSO(10ng/ml)	4	4	4	4	4	2
CaCl2(200mM)	3	3	3	3	3	2
CaCl2(400mM)	2	2	2	2	2	2
Tunicamycin(0.5μg/ml)	4	4	4	4	4	2
FK506(1μg/ml)	4	4	3	4	4	2
CAS(100ng/ml)	4	1	0.5	0.5	1.5	2
CAS(200ng/ml)	4	0	0	0	0	2
SDS(0.04%)	3	1	1	3	1	2
Ethanol2%	4	3	3	3	4	2
NaCl(1M)	1	1	1	1	1	2
CFW(1mg/ml)	4	2	2	2	2	2
CongoRed(1mg/ml)	4	4	4	4	4	2
CaCl2(300mM)	2	2	2	2	2	2
Hygromycinb(200μl/ml)	4	2	1	1	1	2
Hygromycinb(100μl/ml)	4	4	4	4	4	2
Hygromycinb (1.5mg/ml)	0	0	0	0	0	2

## Sheet: Sheet2
Table S4: Raw data for Figure 3C
Deletion strains listed in the first column were scored based on the method described in Materials and Methods on the different types of media listed in row 5.
Strains	YPD	KCl (500 mM)	KCl + Sorbitol	NaCl (500 mM)	NaCl + Sorbitol	LiCl (100 mM)	LiCl + Sorbitol	CFW (100 μg/ml)	CFW (200 μg/ml)	CAF (3 mM)	CAF (6 mM)	Congo Red (1 μg/ml)	Congo Red (2 μg/ml)	Rapamycin(5 ng/ml)	Rapamycin (7.5 ng/ml)	YPD+DMSO (0.1%)	CaCl2 (200 mM)	CaCl2 (400 mM)	Tunicamycin (0.5 μg/ml)	FK506 (1 μg/ml)	CAS (100 ng/ml)	CAS (200 ng/ml)	SDS (0.04%)	Ethanol 2%	NaCl (1M)	CFW (1 mg/ml)	CongoRed (1 mg/ml)	CaCl2 (300 mM)	Hygromycin B (200 μg/ml)	Hygromycin B (100 μg/ml)
BG2 (WT)	4	3	2	4	0	3	1	4	4	4	3.5	4	4	4	4	4	3	2	4	4	4	4	3	4	1	4	4	2	4	4
bck1Δ	4	3	2	4	0	3	1	4	2	4	4	4	4	4	3	4	3	2	4	4	1	0	3	4	1	0	4	2	3.5	4
bem2Δ	3	1	2	3	0	1	0	3	2	1	2	4	4	3	1	3	3	1	2	1	1	0	2	3	1	0.5	3	1	2	1
mkk1Δ	4	3	2	4	0	3	0	4	3	4	2	4	4	4	4	4	3	2	4	4	1	0	2	4	1	0	4	2	4	4
rom1Δ	4	3	2	3	0	3	1	4	3	4	2	4	4	4	3	4	3	2	4	4	3	3	1	3	1	3.5	4	2	3	4
slg1Δ	4	3	2	3	0	3	1	4	2	4	3	4	4	4	3	4	3	2	4	3	2.5	3	1	3	1	3	4	2	4	4
slt2Δ	4	3	2	4	0	3	1	2	2	4	2	4	4	4	4	4	3	2	4	4	2.5	2.5	3	3	1	3	4	2	4	4
swi4Δ	4	3	2	4	0	3	1	3	3	4	3	4	4	4	4	4	3	2	4	4	3	2.5	1	4	1	4	4	2	4	4
